# Supplementary material for: New Species of Ascomycetes from Two Hypersaline Endorheic Lagoon Complexes in Zaragoza Province (Aragon Community, Spain)
Source: J Fungi (Basel). 2025 Feb 12;11(2):139. doi: 10.3390/jof11020139 (PMC11856669; doi:10.3390/jof11020139)
Supplement: Supplementary file 1 [file jof-11-00139-s001.zip]

Archive with 1 entries (1 files):
- jof-3468663-supplementary.pdf
